# Supplementary material for: ChIP-exo and CRISPRi/a illuminate the role of Pdr1 and Yap1 in acetic acid tolerance in Saccharomyces cerevisiae
Source: Appl Environ Microbiol. 2025 Mar 4;91(4):e01824-24. doi: 10.1128/aem.01824-24 (PMC12016514; doi:10.1128/aem.01824-24)
Supplement: Supplemental tables — Tables S1 to S9. [file aem.01824-24-s0002.xlsx]

## Sheet: Readme
Tables S1 and S2 Genes bound only in the presence of acetic acid by Pdr1 (Table 1) and Yap1 (Table 2)
Column	Column name	Argument class	Column Type	Explanation
A	ORF	chr	Info*	ORF name
B	Gene	chr	Info*	Standard gene name
C	Function	chr	Info*	Gene description
Tables S3 ( Genes bound by Pdr1 and Yap1 in no acetic acid and acetic acid conditions), S4 (Genes bound by both Yap1 and Pdr1 in acetic acid) and S5 (Previously not reported genes bound by Pdr1 and Yap1 in acetic acid, according to the Yeastract database).
Column	Column name	Argument class	Column Type	Explanation
A	ORF	chr	Info*	ORF name
B	SGD	chr	Info*	SGD ID number
C	Gene	chr	Info*	Standard gene name
D	MeanTF	num	stat	Mean Binding read count
E	TF	chr	Info*	Transcription factor
B	Cond	chr	Info*	Condition tested
Tables S6 and S7 Lagphase (Table S6) and generation time (Table S7) data of CRISPRi strain screens
Column	Column name	Argument class	Column Type	Explanation
A	sgRNA	chr	Info*	Name of the sgRNA
B	Cond	chr	Info*	Condition tested
C	Gene	chr	Info*	Gene description
A	Mean	num	stat	Mean of 3 replicates for parameter measured.
B	SD	num	stat	SD of 3 replicates for parameter measured.
C	Parameter	chr	Info*	Generation time or lag phase (h)
A	significance	chr	Info*	Symbols indicating statistical significance (ns: p > 0.05; *: p <= 0.05; **: p <= 0.01; ***: p <= 0.001; ****: p <= 0.0001)
B	Fold	num	stat	Relative fold change of parameter compared to control strain
C	Plasmid	chr	Info*	CRISPRi system employed.
Tables S8 and S9 Primers (Table S8) and gRNAs (Table S9)
Column	Column name	Argument class	Column Type	Explanation
A	Name	chr	Info*	Name of the oligo
B	Sequence	chr	Info*	Sequence

## Sheet: Table S1
ORF	Gene	Function
YAL038W	CDC19	Pyruvate kinase
YJL088W	ARG3	Ornithine carbamoyltransferase
YKL201C	MNN4	Putative positive regulator of mannosylphosphate transferase Mnn6p
YKL109W	HAP4	Transcription factor
YKL096W-A	CWP2	Covalently linked cell wall mannoprotein
YKL044W	MMO1	Protein of unknown function
YKL008C	LAC1	Ceramide synthase component
YKL007W	CAP1	Alpha subunit of the capping protein heterodimer (Cap1p and Cap2p)
YKR041W	YKR041W	Protein of unknown function
YKR042W	UTH1	Mitochondrial inner membrane protein
YLR077W	FMP25	Protein required for assembly of respiratory complex III
YLR109W	AHP1	Thiol-specific peroxiredoxin
YLR113W	HOG1	Mitogen-activated protein kinase involved in osmoregulation
YLR342W	FKS1	Catalytic subunit of 1,3-beta-D-glucan synthase
YLR354C	TAL1	Transaldolase, enzyme in the non-oxidative pentose phosphate pathway
YLR355C	ILV5	Acetohydroxyacid reductoisomerase and mtDNA binding protein
YLR413W	INA1	Protein of unknown function
YMR015C	ERG5	C-22 sterol desaturase
YMR016C	SOK2	Nuclear protein that negatively regulates pseudohyphal differentiation
YMR194C-B	CMC4	Protein that localizes to the mitochondrial intermembrane space
YMR195W	ICY1	Protein of unknown function
YMR290C	HAS1	ATP-dependent RNA helicase
YMR291W	TDA1	Protein kinase of unknown cellular role
YNL178W	RPS3	Protein component of the small (40S) ribosomal subunit
YNL160W	YGP1	Cell wall-related secretory glycoprotein
YNL145W	MFA2	Mating pheromone a-factor
YNL066W	SUN4	Cell wall protein related to glucanases localized in birth scars
YNL065W	AQR1	Plasma membrane transporter of the major facilitator superfamily
YNL030W	HHF2	Histone H4
YOL151W	GRE2	3-methylbutanal reductase and NADPH-dependent methylglyoxal reductase
YOL087C	DUF1	Ubiquitin-binding protein of unknown function
YOL011W	PLB3	Phospholipase B (lysophospholipase) involved in lipid metabolism
YOR063W	RPL3	Ribosomal 60S subunit protein L3
YOR154W	SLP1	Glycosylated integral ER membrane protein of unknown function
YOR178C	GAC1	Regulatory subunit for Glc7p type-1 protein phosphatase (PP1)
YOR274W	MOD5	Delta 2-isopentenyl pyrophosphate:tRNA isopentenyl transferase
YOR303W	CPA1	Small subunit of carbamoyl phosphate synthetase
YOR315W	SFG1	Nuclear protein putative transcription factor
YOR319W	HSH49	U2-snRNP associated splicing factor
YOR344C	TYE7	Serine-rich protein that contains a bHLH DNA binding motif
YPL250C	ATG41	Protein of unknown function
YPL177C	CUP9	Homeodomain-containing transcriptional repressor
YPR036W	VMA13	Subunit H of the V1 peripheral membrane domain of V-ATPase
YPR065W	ROX1	Heme-dependent repressor of hypoxic genes
YBL029C-A	YBL029C-A	Protein of unknown function
YBR009C	HHF1	Histone H4
YBR054W	YRO2	Protein with a putative role in response to acid stress
YBR158W	AMN1	Modulator of cell separation and mitotic exit
YCR005C	CIT2	Citrate synthase, peroxisomal isozyme involved in glyoxylate cycle
YCR012W	PGK1	3-phosphoglycerate kinase
YCR024C-A	PMP1	Regulatory subunit for the plasma membrane H(+)-ATPase Pma1p
YDL183C	MRX19	Protein that may form an active mitochondrial KHE system
YDL182W	LYS20	Homocitrate synthase isozyme and functions in DNA repair
YDL049C	KNH1	Protein with similarity to Kre9p
YDL048C	STP4	Protein containing a Kruppel-type zinc-finger domain
YDL047W	SIT4	Ceramide-activated, type 2A-related serine-threonine phosphatase
YDR033W	MRH1	Protein that localizes primarily to the plasma membrane
YDR065W	RRG1	Protein of unknown function
YDR525W-A	SNA2	Protein of unknown function
YDR527W	RBA50	Protein involved in transcription
YEL046C	GLY1	Threonine aldolase
YEL009C	GCN4	bZIP transcriptional activator of amino acid biosynthetic genes
YER001W	MNN1	Alpha-1,3-mannosyltransferase
YER053C-A	YER053C-A	Protein of unknown function
YER055C	HIS1	ATP phosphoribosyltransferase
YER091C	MET6	Cobalamin-independent methionine synthase
YER092W	IES5	Non-essential INO80 chromatin remodeling complex subunit
YGL103W	RPL28	Ribosomal 60S subunit protein L28
YGL056C	SDS23	Protein involved in cell separation during budding
YGL055W	OLE1	Delta(9) fatty acid desaturase
YGL029W	CGR1	Protein involved in nucleolar integrity and processing of pre-rRNA
YGL009C	LEU1	Isopropylmalate isomerase
YGL008C	PMA1	Plasma membrane P2-type H+-ATPase
YGR060W	ERG25	C-4 methyl sterol oxidase
YGR192C	TDH3	Glyceraldehyde-3-phosphate dehydrogenase (GAPDH), isozyme 3
YGR280C	PXR1	Essential protein involved in rRNA and snoRNA maturation
YGR281W	YOR1	Plasma membrane ATP-binding cassette (ABC) transporter
YHR092C	HXT4	High-affinity glucose transporter
YHR094C	HXT1	Low-affinity glucose transporter of the major facilitator superfamily
YIL053W	GPP1	Constitutively expressed DL-glycerol-3-phosphate phosphatase
YBL029W	YBL029W	Non-essential protein of unknown function
YCR006C	YCR006C	Putative protein of unknown function
YGL101W	YGK1	5'-deoxynucleotidase involved in deoxyribonucleoside monophosphate degradation
YGR052W	FMP48	Putative protein of unknown function
YOR313C	SPS4	Protein whose expression is induced during sporulation
YPL026C	SKS1	Putative serine/threonine protein kinase
YPL024W	RMI1	Subunit of the RecQ (Sgs1p) - Topo III (Top3p) complex
YEL007W	MIT1	Transcriptional regulator of pseudohyphal growth
YEL044W	IES6	Component of the INO80 chromatin remodeling complex
YOR273C	TPO4	Polyamine transporter of the major facilitator superfamily

## Sheet: Table S2
ORF	Gene	Function
YAL039C	CYC3	Cytochrome c heme lyase (holocytochrome c synthase)
YAL038W	CDC19	Pyruvate kinase
YAL003W	EFB1	Translation elongation factor 1 beta
YAL002W	VPS8	Membrane-binding component of the CORVET complex
YJL158C	CIS3	Mannose-containing glycoprotein constituent of the cell wall
YJL148W	RPA34	RNA polymerase I subunit A34.5
YJL130C	URA2	Bifunctional carbamoylphosphate synthetase/aspartate transcarbamylase
YJL088W	ARG3	Ornithine carbamoyltransferase
YJL052W	TDH1	Glyceraldehyde-3-phosphate dehydrogenase (GAPDH), isozyme 1
YJR009C	TDH2	Glyceraldehyde-3-phosphate dehydrogenase (GAPDH), isozyme 2
YJR025C	BNA1	3-hydroxyanthranilic acid dioxygenase
YJR109C	CPA2	Large subunit of carbamoyl phosphate synthetase
YJR145C	RPS4A	Protein component of the small (40S) ribosomal subunit
YKL152C	GPM1	Tetrameric phosphoglycerate mutase
YKL110C	KTI12	Protein that plays a role in modification of tRNA wobble nucleosides
YKL103C	APE1	Vacuolar aminopeptidase yscI
YKL101W	HSL1	Nim1p-related protein kinase
YKL096W-A	CWP2	Covalently linked cell wall mannoprotein
YKL052C	ASK1	Essential subunit of the Dam1 complex (aka DASH complex)
YKL051W	SFK1	Protein that regulates phospholipid asymmetry at plasma membrane
YKL044W	MMO1	Protein of unknown function
YKL043W	PHD1	Transcriptional activator that enhances pseudohyphal growth
YKR041W	YKR041W	Protein of unknown function
YKR042W	UTH1	Mitochondrial inner membrane protein
YLL055W	YCT1	High-affinity cysteine-specific transporter
YLL052C	AQY2	Water channel that mediates water transport across cell membranes
YLL028W	TPO1	Polyamine transporter of the major facilitator superfamily
YLL027W	ISA1	Protein required for maturation of mitochondrial [4Fe-4S] proteins
YLR043C	TRX1	Cytoplasmic thioredoxin isoenzyme
YLR044C	PDC1	Major of three pyruvate decarboxylase isozymes
YLR073C	RFU1	Protein that inhibits Doa4p deubiquitinating activity
YLR110C	CCW12	Cell wall mannoprotein
YLR113W	HOG1	Mitogen-activated protein kinase involved in osmoregulation
YLR250W	SSP120	Protein packaged into COPII vesicles for trafficking between ER and Golgi
YLR297W	YLR297W	Protein of unknown function
YLR300W	EXG1	Major exo-1,3-beta-glucanase of the cell wall
YLR303W	MET17	O-acetyl homoserine-O-acetyl serine sulfhydrylase
YLR342W	FKS1	Catalytic subunit of 1,3-beta-D-glucan synthase
YLR354C	TAL1	Transaldolase, enzyme in the non-oxidative pentose phosphate pathway
YLR355C	ILV5	Acetohydroxyacid reductoisomerase and mtDNA binding protein
YML131W	YML131W	Protein of unknown function
YMR014W	BUD22	Protein required for rRNA maturation and ribosomal subunit biogenesis
YMR015C	ERG5	C-22 sterol desaturase
YMR016C	SOK2	Nuclear protein that negatively regulates pseudohyphal differentiation
YMR039C	SUB1	Transcriptional regulator
YMR121C	RPL15B	Ribosomal 60S subunit protein L15B
YMR135C	GID8	Subunit of GID Complex, binds strongly to central component Vid30p
YMR136W	GAT2	Protein containing GATA family zinc finger motifs
YMR194C-B	CMC4	Protein that localizes to the mitochondrial intermembrane space
YMR307W	GAS1	Beta-1,3-glucanosyltransferase
YMR318C	ADH6	NADPH-dependent medium chain alcohol dehydrogenase
YNL289W	PCL1	Cyclin, interacts with cyclin-dependent kinase Pho85p
YNL241C	ZWF1	Glucose-6-phosphate dehydrogenase (G6PD)
YNL231C	PDR16	Phosphatidylinositol transfer protein (PITP)
YNL220W	ADE12	Adenylosuccinate synthase
YNL178W	RPS3	Protein component of the small (40S) ribosomal subunit
YNL160W	YGP1	Cell wall-related secretory glycoprotein
YNL145W	MFA2	Mating pheromone a-factor
YNL067W	RPL9B	Ribosomal 60S subunit protein L9B
YNL066W	SUN4	Cell wall protein related to glucanases localized in birth scars
YNL031C	HHT2	Histone H3
YNL030W	HHF2	Histone H4
YNR018W	RCF2	Cytochrome c oxidase subunit
YOL111C	MDY2	Protein involved in inserting tail-anchored proteins into ER membranes
YOL110W	SHR5	Palmitoyltransferase subunit
YOL109W	ZEO1	Peripheral membrane protein of the plasma membrane
YOR028C	CIN5	Basic leucine zipper (bZIP) transcription factor of the yAP-1 family
YOR043W	WHI2	Negative regulator of TORC1 in response to limiting leucine
YOR051C	ETT1	Nuclear protein that inhibits replication of Brome mosaic virus
YOR128C	ADE2	Phosphoribosylaminoimidazole carboxylase
YOR226C	ISU2	Mitochondrial protein required for iron-sulfur protein synthesis
YOR227W	HER1	Protein of unknown function
YOR236W	DFR1	Dihydrofolate reductase involved in tetrahydrofolate biosynthesis
YOR246C	ENV9	Conserved oxidoreductase involved in lipid droplet morphology
YOR247W	SRL1	Mannoprotein that exhibits a tight association with the cell wall
YOR303W	CPA1	Small subunit of carbamoyl phosphate synthetase
YOR315W	SFG1	Nuclear protein putative transcription factor
YOR319W	HSH49	U2-snRNP associated splicing factor
YOR344C	TYE7	Serine-rich protein that contains a bHLH DNA binding motif
YOR355W	GDS1	Protein of unknown function
YPL250C	ATG41	Protein of unknown function
YPL177C	CUP9	Homeodomain-containing transcriptional repressor
YPL135W	ISU1	Conserved protein of the mitochondrial matrix
YPR009W	SUT2	Zn2Cys6 family transcription factor
YPR036W	VMA13	Subunit H of the V1 peripheral membrane domain of V-ATPase
YPR074C	TKL1	Transketolase
YPR156C	TPO3	Polyamine transporter of the major facilitator superfamily
YBL029C-A	YBL029C-A	Protein of unknown function
YBL027W	RPL19B	Ribosomal 60S subunit protein L19B
YBR010W	HHT1	Histone H3
YBR054W	YRO2	Protein with a putative role in response to acid stress
YCL030C	HIS4	Multifunctional enzyme containing phosphoribosyl-ATP pyrophosphatase
YCR004C	YCP4	Protein of unknown function
YCR005C	CIT2	Citrate synthase, peroxisomal isozyme involved in glyoxylate cycle
YCR011C	ADP1	Putative ATP-dependent permease of the ABC transporter family,,,,,,,,,_x000D_
YCR012W	PGK1	3-phosphoglycerate kinase
YCR024C	SLM5	Mitochondrial asparaginyl-tRNA synthetase,,,,,,,,,_x000D_
YCR024C-A	PMP1	Regulatory subunit for the plasma membrane H(+)-ATPase Pma1p
YDL183C	MRX19	Protein that may form an active mitochondrial KHE system
YDL170W	UGA3	Transcriptional activator for GABA-dependent induction of GABA genes
YDL127W	PCL2	Cyclin, interacts with cyclin-dependent kinase Pho85p
YDL124W	YDL124W	NADPH-dependent alpha-keto amide reductase
YDL048C	STP4	Protein containing a Kruppel-type zinc-finger domain
YDL047W	SIT4	Ceramide-activated, type 2A-related serine-threonine phosphatase
YDR033W	MRH1	Protein that localizes primarily to the plasma membrane
YDR050C	TPI1	Triose phosphate isomerase, abundant glycolytic enzyme
YDR054C	CDC34	Ubiquitin-conjugating enzyme (E2)
YDR055W	PST1	Cell wall protein that contains a putative GPI-attachment site
YDR064W	RPS13	Protein component of the small (40S) ribosomal subunit
YDR065W	RRG1	Protein of unknown function
YDR077W	SED1	Major stress-induced structural GPI-cell wall glycoprotein
YDR132C	MRX16	Protein that associates with the large mitoribosomal subunit
YDR260C	SWM1	Subunit of the anaphase-promoting complex (APC)
YDR309C	GIC2	Rho-family GTPase interacting protein and Cdc42p effector
YDR345C	HXT3	Low affinity glucose transporter of the major facilitator superfamily
YDR524C	AGE1	ADP-ribosylation factor (ARF) GTPase activating protein (GAP) effector
YDR525W-A	SNA2	Protein of unknown function
YDR527W	RBA50	Protein involved in transcription
YEL043W	GTA1	Protein of unknown function
YEL017C-A	PMP2	Proteolipid associated with plasma membrane H(+)-ATPase (Pma1p)
YEL009C	GCN4	bZIP transcriptional activator of amino acid biosynthetic genes
YER001W	MNN1	Alpha-1,3-mannosyltransferase
YER053C-A	YER053C-A	Protein of unknown function
YER056C	FCY2	Purine-cytosine permease
YER064C	VHR2	Non-essential nuclear protein
YER069W	ARG56	Acetylglutamate kinase and N-acetyl-gamma-glutamyl-phosphate reductase
YER091C	MET6	Cobalamin-independent methionine synthase
YER177W	BMH1	14-3-3 protein, major isoform
YFR032C-A	RPL29	Ribosomal 60S subunit protein L29
YFR033C	QCR6	Subunit 6 of the ubiquinol cytochrome-c reductase complex
YFR034C	PHO4	Basic helix-loop-helix (bHLH) transcription factor of the myc-family
YGL103W	RPL28	Ribosomal 60S subunit protein L28
YGL096W	TOS8	Homeodomain-containing protein and putative transcription factor
YGL055W	OLE1	Delta(9) fatty acid desaturase
YGL009C	LEU1	Isopropylmalate isomerase
YGR060W	ERG25	C-4 methyl sterol oxidase
YGR108W	CLB1	B-type cyclin involved in cell cycle progression
YGR189C	CRH1	Chitin transglycosylase
YGR192C	TDH3	Glyceraldehyde-3-phosphate dehydrogenase (GAPDH), isozyme 3
YGR254W	ENO1	Enolase I, a phosphopyruvate hydratase
YHL034C	SBP1	Protein that binds eIF4G and has a role in repression of translation
YHR008C	SOD2	Mitochondrial manganese superoxide dismutase
YHR092C	HXT4	High-affinity glucose transporter
YHR143W	DSE2	Daughter cell-specific secreted protein with similarity to glucanases
YHR162W	MPC2	Highly conserved subunit of the mitochondrial pyruvate carrier (MPC)
YHR163W	SOL3	6-phosphogluconolactonase
YHR174W	ENO2	Enolase II, a phosphopyruvate hydratase
YHR175W	CTR2	Low-affinity copper transporter of the vacuolar membrane
YHR177W	ROF1	Putative transcription factor containing a WOPR domain
YHR183W	GND1	6-phosphogluconate dehydrogenase (decarboxylating)
YIL118W	RHO3	Non-essential small GTPase of the Rho/Rac family of Ras-like proteins
YIL057C	RGI2	Protein of unknown function
YIL053W	GPP1	Constitutively expressed DL-glycerol-3-phosphate phosphatase
YAL037W	YAL037W	Putative protein of unknown function
YJL133C-A	DPI8	Putative mitochondrial protein of unknown function
YLR112W	YLR112W	Putative protein of unknown function
YMR122W-A	NCW1	Protein of unknown function
YOR235W	IRC13	Putative protein of unknown function
YBL029W	YBL029W	Non-essential protein of unknown function,,,,,,,,,_x000D_
YBR053C	YBR053C	Putative protein of unknown function
YBR230W-A	COQ21	Mitochondrial protein of unknown function
YCR006C	YCR006C	Putative protein of unknown function
YGL101W	YGK1	5'-deoxynucleotidase involved in deoxyribonucleoside monophosphate degradation
YGR052W	FMP48	Putative protein of unknown function
YDR533C	HSP31	Methylglyoxalase that converts methylglyoxal to D-lactate
YOR313C	SPS4	Protein whose expression is induced during sporulation
YIL116W	HIS5	Histidinol-phosphate aminotransferase
YIL056W	VHR1	Transcriptional activator
YDL171C	GLT1	NAD(+)-dependent glutamate synthase (GOGAT)
YML091C	RPM2	Protein subunit of mitochondrial RNase P
YOR032C	HMS1	bHLH protein with similarity to myc-family transcription factors
YEL044W	IES6	Component of the INO80 chromatin remodeling complex
YNL180C	RHO5	Non-essential small GTPase of the Rho/Rac family of Ras-like proteins

## Sheet: Table S3
ORF	SGD	Gene	MeanTF	TF	Cond
YDR225W	S000002633	HTA1	11.21	PDR1	ctr
YMR014W	S000004616	BUD22	11.255	PDR1	ctr
YLR346C	S000004338	CIS1	11.3075	PDR1	ctr
YBR010W	S000000214	HHT1	11.345	PDR1	ctr
YOL108C	S000005468	INO4	11.357	PDR1	ctr
YOR236W	S000005762	DFR1	11.45	PDR1	ctr
YAL003W	S000000003	EFB1	11.49	PDR1	ctr
YOR328W	S000005855	PDR10	11.54	PDR1	ctr
YHR007C	S000001049	ERG11	11.61	PDR1	ctr
YLR300W	S000004291	EXG1	11.6175	PDR1	ctr
YHR175W	S000001218	CTR2	11.725	PDR1	ctr
YGL048C	S000003016	RPT6	11.835	PDR1	ctr
YNL134C	S000005078	NA	11.8537	PDR1	ctr
YNL067W	S000005011	RPL9B	11.89	PDR1	ctr
YDR073W	S000002480	SNF11	11.9625	PDR1	ctr
YEL027W	S000000753	VMA3	12.0275	PDR1	ctr
YOR235W	S000005761	IRC13	12.055	PDR1	ctr
YMR013C	S000004615	SEC59	12.1075	PDR1	ctr
YDR072C	S000002479	IPT1	12.36	PDR1	ctr
YAL037W	S000000035	NA	12.3675	PDR1	ctr
YLR154C	S000004144	RNH203	12.4175	PDR1	ctr
YGL047W	S000003015	ALG13	12.4425	PDR1	ctr
YGR241C	S000003473	YAP1802	12.465	PDR1	ctr
YDL020C	S000002178	RPN4	12.515	PDR1	ctr
YOR327C	S000005854	SNC2	12.5675	PDR1	ctr
YKL152C	S000001635	GPM1	12.831	PDR1	ctr
YPL066W	S000005987	RGL1	12.8725	PDR1	ctr
YPL067C	S000005988	NA	12.8725	PDR1	ctr
YDR050C	S000002457	TPI1	13.185	PDR1	ctr
YGL010W	S000002978	MPO1	13.245	PDR1	ctr
YOL086C	S000005446	ADH1	13.33	PDR1	ctr
YOL086W-A	S000007626	MHF1	13.475	PDR1	ctr
YDR524C-B	S000028739	NA	13.735	PDR1	ctr
YKL061W	S000001544	BLI1	13.8475	PDR1	ctr
YLR044C	S000004034	PDC1	14.0625	PDR1	ctr
YPL068C	S000005989	NA	14.0625	PDR1	ctr
YPR035W	S000006239	GLN1	14.3675	PDR1	ctr
YKL060C	S000001543	FBA1	14.5225	PDR1	ctr
YBL001C	S000000097	ECM15	15.3125	PDR1	ctr
YBR191W	S000000395	RPL21A	15.6575	PDR1	ctr
YLR112W	S000004102	NA	15.7525	PDR1	ctr
YOL109W	S000005469	ZEO1	16.1625	PDR1	ctr
YDR406W	S000002814	PDR15	16.6025	PDR1	ctr
YLR110C	S000004100	CCW12	16.64	PDR1	ctr
YLR043C	S000004033	TRX1	17.8225	PDR1	ctr
YDR345C	S000002753	HXT3	18.825	PDR1	ctr
YGL209W	S000003177	MIG2	22.925	PDR1	ctr
YGR036C	S000003268	CAX4	24.6985	PDR1	ctr
YNL231C	S000005175	PDR16	36.925	PDR1	ctr
YPR036W-A	S000028425	SPO24	39.6875	PDR1	ctr
YLL028W	S000003951	TPO1	60.3925	PDR1	ctr
YIL056W	S000001318	VHR1	62.3125	PDR1	ctr
YIL057C	S000001319	RGI2	63.855	PDR1	ctr
YGR035C	S000003267	NA	76.105	PDR1	ctr
YOR152C	S000005678	ATG40	103.159	PDR1	ctr
YOR153W	S000005679	PDR5	129.29	PDR1	ctr
YDR011W	S000002418	SNQ2	160.537	PDR1	ctr
YOR063W	S000005589	RPL3	35.6825	PDR1	acet
YGL029W	S000002997	CGR1	35.7625	PDR1	acet
YOL011W	S000005371	PLB3	35.8477	PDR1	acet
YNL145W	S000005089	MFA2	35.93	PDR1	acet
YAL037W	S000000035	NA	36.2287	PDR1	acet
YGR060W	S000003292	ERG25	36.63	PDR1	acet
YLR077W	S000004067	FMP25	36.6322	PDR1	acet
YBR010W	S000000214	HHT1	36.6775	PDR1	acet
YPL177C	S000006098	CUP9	37.035	PDR1	acet
YKR042W	S000001750	UTH1	37.19	PDR1	acet
YNL030W	S000004975	HHF2	37.208	PDR1	acet
YOL087C	S000005447	DUF1	37.229	PDR1	acet
YOR274W	S000005800	MOD5	37.4125	PDR1	acet
YNL065W	S000005009	AQR1	37.4675	PDR1	acet
YPR065W	S000006269	ROX1	37.54	PDR1	acet
YGR280C	S000003512	PXR1	37.6	PDR1	acet
YOL086C	S000005446	ADH1	37.756	PDR1	acet
YGL101W	S000003069	NA	37.8215	PDR1	acet
YMR015C	S000004617	ERG5	37.894	PDR1	acet
YOR154W	S000005680	SLP1	37.9055	PDR1	acet
YLR109W	S000004099	AHP1	37.985	PDR1	acet
YLR413W	S000004405	INA1	38.0562	PDR1	acet
YKL044W	S000001527	MMO1	38.11	PDR1	acet
YPL026C	S000005947	SKS1	38.425	PDR1	acet
YOR236W	S000005762	DFR1	38.435	PDR1	acet
YDL183C	S000002342	NA	38.732	PDR1	acet
YJL088W	S000003624	ARG3	38.7765	PDR1	acet
YOR178C	S000005704	GAC1	38.7925	PDR1	acet
YOR303W	S000005829	CPA1	38.92	PDR1	acet
YDR065W	S000002472	RRG1	39.1125	PDR1	acet
YOL086W-A	S000007626	MHF1	39.2865	PDR1	acet
YNL178W	S000005122	RPS3	39.4438	PDR1	acet
YAL003W	S000000003	EFB1	39.7325	PDR1	acet
YKL152C	S000001635	GPM1	39.8128	PDR1	acet
YBR054W	S000000258	YRO2	40.01	PDR1	acet
YGL009C	S000002977	LEU1	40.134	PDR1	acet
YOR273C	S000005799	TPO4	40.1425	PDR1	acet
YMR195W	S000004808	ICY1	40.87	PDR1	acet
YER092W	S000000894	IES5	40.875	PDR1	acet
YOR313C	S000005840	SPS4	41.334	PDR1	acet
YGR036C	S000003268	CAX4	41.36	PDR1	acet
YBR158W	S000000362	AMN1	41.5938	PDR1	acet
YER055C	S000000857	HIS1	41.61	PDR1	acet
YER053C-A	S000007523	NA	41.7325	PDR1	acet
YGL103W	S000003071	RPL28	41.745	PDR1	acet
YHR094C	S000001136	HXT1	41.7737	PDR1	acet
YGL056C	S000003024	SDS23	41.7975	PDR1	acet
YPL024W	S000005945	RMI1	42.185	PDR1	acet
YBR009C	S000000213	HHF1	42.4325	PDR1	acet
YDR527W	S000002935	RBA50	42.8725	PDR1	acet
YEL009C	S000000735	GCN4	43.1275	PDR1	acet
YMR291W	S000004905	TDA1	43.1725	PDR1	acet
YBL029C-A	S000007591	NA	43.42	PDR1	acet
YAL038W	S000000036	CDC19	43.4875	PDR1	acet
YLR113W	S000004103	HOG1	43.77	PDR1	acet
YOL151W	S000005511	GRE2	44.025	PDR1	acet
YNL160W	S000005104	YGP1	44.0925	PDR1	acet
YKL109W	S000001592	HAP4	44.215	PDR1	acet
YDL049C	S000002207	KNH1	44.7225	PDR1	acet
YOR235W	S000005761	IRC13	44.744	PDR1	acet
YNL067W	S000005011	RPL9B	44.7485	PDR1	acet
YCR012W	S000000605	PGK1	44.7625	PDR1	acet
YBL029W	S000000125	NA	44.8575	PDR1	acet
YHR175W	S000001218	CTR2	45.2445	PDR1	acet
YOL109W	S000005469	ZEO1	45.38	PDR1	acet
YIL053W	S000001315	GPP1	45.555	PDR1	acet
YLR355C	S000004347	ILV5	45.9175	PDR1	acet
YGR281W	S000003513	YOR1	46.16	PDR1	acet
YMR290C	S000004903	HAS1	46.3675	PDR1	acet
YOR315W	S000005842	SFG1	46.4225	PDR1	acet
YGL055W	S000003023	OLE1	46.865	PDR1	acet
YMR014W	S000004616	BUD22	49.071	PDR1	acet
YPL067C	S000005988	NA	49.5325	PDR1	acet
YPL066W	S000005987	RGL1	49.5845	PDR1	acet
YCR024C-A	S000000619	PMP1	49.8015	PDR1	acet
YCR006C	S000000599	NA	49.9815	PDR1	acet
YKL007W	S000001490	CAP1	50.7325	PDR1	acet
YKR041W	S000001749	NA	50.8075	PDR1	acet
YER001W	S000000803	MNN1	51.195	PDR1	acet
YLR342W	S000004334	FKS1	51.33	PDR1	acet
YKL061W	S000001544	BLI1	52.5705	PDR1	acet
YPL250C	S000006171	ATG41	52.945	PDR1	acet
YMR016C	S000004618	SOK2	53.37	PDR1	acet
YEL046C	S000000772	GLY1	53.378	PDR1	acet
YDL047W	S000002205	SIT4	53.605	PDR1	acet
YDR525W-A	S000007236	SNA2	54.7425	PDR1	acet
YNL066W	S000005010	SUN4	55.2375	PDR1	acet
YDR033W	S000002440	MRH1	55.3625	PDR1	acet
YPL068C	S000005989	NA	55.43	PDR1	acet
YKL008C	S000001491	LAC1	55.435	PDR1	acet
YCR005C	S000000598	CIT2	56.295	PDR1	acet
YGR052W	S000003284	FMP48	56.4775	PDR1	acet
YER091C	S000000893	MET6	56.685	PDR1	acet
YDL020C	S000002178	RPN4	56.8975	PDR1	acet
YEL044W	S000000770	IES6	57.01	PDR1	acet
YEL007W	S000000733	MIT1	57.3315	PDR1	acet
YDR050C	S000002457	TPI1	58.7775	PDR1	acet
YDL048C	S000002206	STP4	60.275	PDR1	acet
YGL209W	S000003177	MIG2	60.5925	PDR1	acet
YKL096W-A	S000001956	CWP2	60.5925	PDR1	acet
YKL060C	S000001543	FBA1	60.883	PDR1	acet
YPR035W	S000006239	GLN1	61.2805	PDR1	acet
YMR194C-B	S000028514	CMC4	61.71	PDR1	acet
YPR036W	S000006240	VMA13	63.6427	PDR1	acet
YDR072C	S000002479	IPT1	63.9975	PDR1	acet
YHR092C	S000001134	HXT4	64.323	PDR1	acet
YDR073W	S000002480	SNF11	65.4425	PDR1	acet
YLR354C	S000004346	TAL1	65.776	PDR1	acet
YOR344C	S000005871	TYE7	66.1225	PDR1	acet
YLR112W	S000004102	NA	67.523	PDR1	acet
YDR524C-B	S000028739	NA	67.8765	PDR1	acet
YDL182W	S000002341	LYS20	69.6555	PDR1	acet
YKL201C	S000001684	MNN4	72.81	PDR1	acet
YDR406W	S000002814	PDR15	72.8225	PDR1	acet
YGR192C	S000003424	TDH3	74.6225	PDR1	acet
YNL231C	S000005175	PDR16	79.95	PDR1	acet
YOR319W	S000005846	HSH49	80.19	PDR1	acet
YLR044C	S000004034	PDC1	82.7115	PDR1	acet
YLR110C	S000004100	CCW12	85.1625	PDR1	acet
YLR043C	S000004033	TRX1	85.2425	PDR1	acet
YGL008C	S000002976	PMA1	156.121	PDR1	acet
YDR345C	S000002753	HXT3	164.98	PDR1	acet
YPR036W-A	S000028425	SPO24	176.095	PDR1	acet
YGR035C	S000003267	NA	189.16	PDR1	acet
YIL057C	S000001319	RGI2	255.645	PDR1	acet
YIL056W	S000001318	VHR1	266.322	PDR1	acet
YLL028W	S000003951	TPO1	296.63	PDR1	acet
YOR152C	S000005678	ATG40	314.585	PDR1	acet
YDR011W	S000002418	SNQ2	419.387	PDR1	acet
YOR153W	S000005679	PDR5	450.923	PDR1	acet
YOL151W	S000005511	GRE2	15.4925	YAP1	ctr
YOL086W-A	S000007626	MHF1	15.865	YAP1	ctr
YOR153W	S000005679	PDR5	15.87	YAP1	ctr
YPR036W-A	S000028425	SPO24	15.98	YAP1	ctr
YBR009C	S000000213	HHF1	16.0965	YAP1	ctr
YHR179W	S000001222	OYE2	16.16	YAP1	ctr
YPL061W	S000005982	ALD6	16.1925	YAP1	ctr
YPL060W	S000005981	MFM1	16.2782	YAP1	ctr
YDR259C	S000002667	YAP6	16.5725	YAP1	ctr
YEL046C	S000000772	GLY1	16.9275	YAP1	ctr
YPR035W	S000006239	GLN1	17.0325	YAP1	ctr
YBL003C	S000000099	HTA2	17.0375	YAP1	ctr
YEL007W	S000000733	MIT1	17.1825	YAP1	ctr
YEL034W	S000000760	HYP2	17.275	YAP1	ctr
YJR147W	S000003908	HMS2	17.3	YAP1	ctr
YKL061W	S000001544	BLI1	17.3875	YAP1	ctr
YOL086C	S000005446	ADH1	17.4775	YAP1	ctr
YBL002W	S000000098	HTB2	17.585	YAP1	ctr
YKL060C	S000001543	FBA1	17.695	YAP1	ctr
YOL117W	S000005477	RRI2	17.8865	YAP1	ctr
YMR038C	S000004641	CCS1	18.015	YAP1	ctr
YBL001C	S000000097	ECM15	18.07	YAP1	ctr
YHR007C	S000001049	ERG11	18.9625	YAP1	ctr
YGR234W	S000003466	YHB1	19.54	YAP1	ctr
YDR524C-B	S000028739	NA	19.5775	YAP1	ctr
YJL048C	S000003584	UBX6	19.71	YAP1	ctr
YNL133C	S000005077	FYV6	20.2365	YAP1	ctr
YLR077W	S000004067	FMP25	20.3335	YAP1	ctr
YDL020C	S000002178	RPN4	20.51	YAP1	ctr
YDR011W	S000002418	SNQ2	21.8475	YAP1	ctr
YJL047C-A	S000028804	NA	22.05	YAP1	ctr
YLR074C	S000004064	BUD20	23.245	YAP1	ctr
YLR108C	S000004098	NA	23.691	YAP1	ctr
YGL008C	S000002976	PMA1	24.31	YAP1	ctr
YNL134C	S000005078	NA	24.9175	YAP1	ctr
YOL119C	S000005479	MCH4	25.2325	YAP1	ctr
YDL182W	S000002341	LYS20	26.2325	YAP1	ctr
YLR109W	S000004099	AHP1	26.591	YAP1	ctr
YLR075W	S000004065	RPL10	27.125	YAP1	ctr
YJL101C	S000003637	GSH1	32.535	YAP1	ctr
YJL100W	S000003636	LSB6	33.34	YAP1	ctr
YPR063C	S000006267	NA	34.766	YAP1	ctr
YPR065W	S000006269	ROX1	39.3125	YAP1	ctr
YML116W	S000004584	ATR1	48.29	YAP1	ctr
YPL135W	S000006056	ISU1	30.745	YAP1	acet
YPR156C	S000006360	TPO3	30.7525	YAP1	acet
YER056C	S000000858	FCY2	30.84	YAP1	acet
YBL027W	S000000123	RPL19B	30.85	YAP1	acet
YGR108W	S000003340	CLB1	30.89	YAP1	acet
YOR043W	S000005569	WHI2	30.915	YAP1	acet
YGR254W	S000003486	ENO1	30.926	YAP1	acet
YHR008C	S000001050	SOD2	31.0025	YAP1	acet
YKL051W	S000001534	SFK1	31.0203	YAP1	acet
YPR009W	S000006213	SUT2	31.0275	YAP1	acet
YBR230W-A	S000029722	NA	31.0475	YAP1	acet
YFR032C-A	S000006437	RPL29	31.1575	YAP1	acet
YML091C	S000004556	RPM2	31.2075	YAP1	acet
YJL133C-A	S000028805	NA	31.2425	YAP1	acet
YNL030W	S000004975	HHF2	31.245	YAP1	acet
YJL158C	S000003694	CIS3	31.5225	YAP1	acet
YLR303W	S000004294	MET17	31.5225	YAP1	acet
YOR246C	S000005772	ENV9	31.64	YAP1	acet
YAL002W	S000000002	VPS8	31.66	YAP1	acet
YEL017C-A	S000002103	PMP2	31.7075	YAP1	acet
YOR128C	S000005654	ADE2	31.7125	YAP1	acet
YCR011C	S000000604	ADP1	31.9925	YAP1	acet
YOR051C	S000005577	ETT1	32.0175	YAP1	acet
YNL289W	S000005233	PCL1	32.2775	YAP1	acet
YOR032C	S000005558	HMS1	32.6487	YAP1	acet
YDL124W	S000002282	NA	32.6775	YAP1	acet
YMR039C	S000004642	SUB1	32.7255	YAP1	acet
YDL127W	S000002285	PCL2	32.7775	YAP1	acet
YBL002W	S000000098	HTB2	32.8732	YAP1	acet
YGR060W	S000003292	ERG25	33.036	YAP1	acet
YHL034C	S000001026	SBP1	33.0475	YAP1	acet
YKR041W	S000001749	NA	33.1142	YAP1	acet
YER001W	S000000803	MNN1	33.1275	YAP1	acet
YGR189C	S000003421	CRH1	33.1275	YAP1	acet
YKR042W	S000001750	UTH1	33.255	YAP1	acet
YHR162W	S000001205	MPC2	33.3025	YAP1	acet
YKL052C	S000001535	ASK1	33.4727	YAP1	acet
YMR307W	S000004924	GAS1	33.545	YAP1	acet
YIL116W	S000001378	HIS5	33.5625	YAP1	acet
YKL101W	S000001584	HSL1	33.57	YAP1	acet
YOL111C	S000005471	MDY2	33.58	YAP1	acet
YDL048C	S000002206	STP4	33.5925	YAP1	acet
YGL096W	S000003064	TOS8	33.61	YAP1	acet
YJR109C	S000003870	CPA2	33.6575	YAP1	acet
YJL148W	S000003684	RPA34	33.6775	YAP1	acet
YOR303W	S000005829	CPA1	33.7313	YAP1	acet
YJL052W	S000003588	TDH1	33.795	YAP1	acet
YER069W	S000000871	ARG5,6	33.805	YAP1	acet
YBL003C	S000000099	HTA2	33.8175	YAP1	acet
YNL031C	S000004976	HHT2	34.071	YAP1	acet
YDR309C	S000002717	GIC2	34.14	YAP1	acet
YDR065W	S000002472	RRG1	34.425	YAP1	acet
YOR355W	S000005882	GDS1	34.4825	YAP1	acet
YAL039C	S000000037	CYC3	34.5125	YAP1	acet
YLR073C	S000004063	RFU1	34.6185	YAP1	acet
YNL220W	S000005164	ADE12	34.63	YAP1	acet
YKL103C	S000001586	APE1	34.68	YAP1	acet
YMR121C	S000004728	RPL15B	34.8475	YAP1	acet
YGL055W	S000003023	OLE1	34.8575	YAP1	acet
YCR004C	S000000597	YCP4	34.9738	YAP1	acet
YNL160W	S000005104	YGP1	35.2445	YAP1	acet
YDL170W	S000002329	UGA3	35.295	YAP1	acet
YDL047W	S000002205	SIT4	35.4425	YAP1	acet
YOR247W	S000005773	SRL1	35.554	YAP1	acet
YDL171C	S000002330	GLT1	35.5875	YAP1	acet
YIL053W	S000001315	GPP1	35.7142	YAP1	acet
YJR025C	S000003786	BNA1	35.7625	YAP1	acet
YDR077W	S000002484	SED1	35.7848	YAP1	acet
YMR122W-A	S000007524	NA	35.8925	YAP1	acet
YGR052W	S000003284	FMP48	36.233	YAP1	acet
YNL180C	S000005124	RHO5	36.54	YAP1	acet
YCL030C	S000000535	HIS4	36.7475	YAP1	acet
YHR174W	S000001217	ENO2	36.7527	YAP1	acet
YMR015C	S000004617	ERG5	37.217	YAP1	acet
YDR064W	S000002471	RPS13	37.3525	YAP1	acet
YEL034W	S000000760	HYP2	38.28	YAP1	acet
YGL101W	S000003069	NA	38.375	YAP1	acet
YKL110C	S000001593	KTI12	38.4975	YAP1	acet
YLL027W	S000003950	ISA1	38.595	YAP1	acet
YPL177C	S000006098	CUP9	38.616	YAP1	acet
YOR236W	S000005762	DFR1	39.173	YAP1	acet
YOL110W	S000005470	SHR5	39.255	YAP1	acet
YGL009C	S000002977	LEU1	39.2575	YAP1	acet
YJL130C	S000003666	URA2	39.41	YAP1	acet
YHR183W	S000001226	GND1	39.44	YAP1	acet
YDR527W	S000002935	RBA50	39.5568	YAP1	acet
YLR297W	S000004288	NA	39.5588	YAP1	acet
YER177W	S000000979	BMH1	39.5725	YAP1	acet
YKL061W	S000001544	BLI1	39.7167	YAP1	acet
YDR054C	S000002461	CDC34	39.735	YAP1	acet
YOR235W	S000005761	IRC13	39.9175	YAP1	acet
YHR163W	S000001206	SOL3	39.995	YAP1	acet
YEL009C	S000000735	GCN4	40.115	YAP1	acet
YOR313C	S000005840	SPS4	40.3905	YAP1	acet
YNR018W	S000005301	RCF2	40.582	YAP1	acet
YGL103W	S000003071	RPL28	40.621	YAP1	acet
YCR024C	S000000618	SLM5	40.6538	YAP1	acet
YNL241C	S000005185	ZWF1	40.6975	YAP1	acet
YLR113W	S000004103	HOG1	40.7895	YAP1	acet
YMR016C	S000004618	SOK2	41.1058	YAP1	acet
YBR053C	S000000257	NA	41.415	YAP1	acet
YLL055W	S000003978	YCT1	41.51	YAP1	acet
YMR135C	S000004742	GID8	41.71	YAP1	acet
YEL043W	S000000769	NA	41.7225	YAP1	acet
YAL037W	S000000035	NA	41.7235	YAP1	acet
YMR136W	S000004744	GAT2	41.7425	YAP1	acet
YMR014W	S000004616	BUD22	42.0125	YAP1	acet
YHR175W	S000001218	CTR2	42.18	YAP1	acet
YLR355C	S000004347	ILV5	42.3197	YAP1	acet
YOR028C	S000005554	CIN5	42.575	YAP1	acet
YLR250W	S000004240	SSP120	42.875	YAP1	acet
YDR055W	S000002462	PST1	43.0262	YAP1	acet
YOL119C	S000005479	MCH4	43.125	YAP1	acet
YLR300W	S000004291	EXG1	43.39	YAP1	acet
YER064C	S000000866	VHR2	43.4725	YAP1	acet
YER091C	S000000893	MET6	43.8425	YAP1	acet
YAL003W	S000000003	EFB1	43.8862	YAP1	acet
YHR143W	S000001186	DSE2	43.9958	YAP1	acet
YMR318C	S000004937	ADH6	44.355	YAP1	acet
YDR345C	S000002753	HXT3	44.4597	YAP1	acet
YIL118W	S000001380	RHO3	44.6	YAP1	acet
YDR132C	S000002539	NA	44.695	YAP1	acet
YFR034C	S000001930	PHO4	45.143	YAP1	acet
YCR006C	S000000599	NA	45.2172	YAP1	acet
YMR194C-B	S000028514	CMC4	46.0625	YAP1	acet
YJR009C	S000003769	TDH2	46.23	YAP1	acet
YOR227W	S000005753	HER1	46.4925	YAP1	acet
YKL096W-A	S000001956	CWP2	46.5225	YAP1	acet
YIL056W	S000001318	VHR1	47.0775	YAP1	acet
YCR012W	S000000605	PGK1	47.4825	YAP1	acet
YNL067W	S000005011	RPL9B	47.54	YAP1	acet
YOR226C	S000005752	ISU2	47.8165	YAP1	acet
YLR342W	S000004334	FKS1	47.8177	YAP1	acet
YBR010W	S000000214	HHT1	48.277	YAP1	acet
YJL088W	S000003624	ARG3	48.3115	YAP1	acet
YCR005C	S000000598	CIT2	48.3425	YAP1	acet
YOR344C	S000005871	TYE7	48.4875	YAP1	acet
YDR524C	S000002932	AGE1	49.5175	YAP1	acet
YOL086C	S000005446	ADH1	49.8055	YAP1	acet
YIL057C	S000001319	RGI2	49.9627	YAP1	acet
YBL029W	S000000125	NA	49.9825	YAP1	acet
YPR074C	S000006278	TKL1	50.15	YAP1	acet
YPL250C	S000006171	ATG41	50.3275	YAP1	acet
YOR315W	S000005842	SFG1	50.4025	YAP1	acet
YLL028W	S000003951	TPO1	51.4075	YAP1	acet
YFR033C	S000001929	QCR6	51.755	YAP1	acet
YBL029C-A	S000007591	NA	52.235	YAP1	acet
YHR177W	S000001220	NA	52.3975	YAP1	acet
YHR092C	S000001134	HXT4	52.7625	YAP1	acet
YKL152C	S000001635	GPM1	52.77	YAP1	acet
YBR009C	S000000213	HHF1	53.755	YAP1	acet
YNL231C	S000005175	PDR16	53.9375	YAP1	acet
YOL109W	S000005469	ZEO1	54.875	YAP1	acet
YPR036W	S000006240	VMA13	55.0695	YAP1	acet
YHR007C	S000001049	ERG11	55.7675	YAP1	acet
YLL052C	S000003975	AQY2	55.9198	YAP1	acet
YNL066W	S000005010	SUN4	56.5375	YAP1	acet
YDR525W-A	S000007236	SNA2	57.0775	YAP1	acet
YNL145W	S000005089	MFA2	57.8925	YAP1	acet
YML131W	S000004600	NA	58.6025	YAP1	acet
YGR234W	S000003466	YHB1	58.8785	YAP1	acet
YLR354C	S000004346	TAL1	60.1575	YAP1	acet
YBR054W	S000000258	YRO2	61.24	YAP1	acet
YKL060C	S000001543	FBA1	61.835	YAP1	acet
YAL038W	S000000036	CDC19	63.5375	YAP1	acet
YCR024C-A	S000000619	PMP1	63.84	YAP1	acet
YKL043W	S000001526	PHD1	63.8905	YAP1	acet
YDL183C	S000002342	NA	65.0875	YAP1	acet
YNL178W	S000005122	RPS3	65.6405	YAP1	acet
YDR050C	S000002457	TPI1	66.314	YAP1	acet
YEL007W	S000000733	MIT1	66.8745	YAP1	acet
YJL048C	S000003584	UBX6	69.0975	YAP1	acet
YJL047C-A	S000028804	NA	70.57	YAP1	acet
YPR035W	S000006239	GLN1	71.507	YAP1	acet
YKL044W	S000001527	MMO1	74.5125	YAP1	acet
YDR524C-B	S000028739	NA	77.115	YAP1	acet
YPR063C	S000006267	NA	78.3575	YAP1	acet
YLR112W	S000004102	NA	79.5415	YAP1	acet
YDL020C	S000002178	RPN4	80.1887	YAP1	acet
YDR260C	S000002668	SWM1	80.715	YAP1	acet
YDR033W	S000002440	MRH1	81.5895	YAP1	acet
YJR147W	S000003908	HMS2	81.6595	YAP1	acet
YDR259C	S000002667	YAP6	84.4055	YAP1	acet
YLR043C	S000004033	TRX1	86.005	YAP1	acet
YPR036W-A	S000028425	SPO24	86.945	YAP1	acet
YJR145C	S000003906	RPS4A	87.0725	YAP1	acet
YJL100W	S000003636	LSB6	90.33	YAP1	acet
YJL101C	S000003637	GSH1	91.287	YAP1	acet
YER053C-A	S000007523	NA	94.8475	YAP1	acet
YNL133C	S000005077	FYV6	96.0673	YAP1	acet
YMR038C	S000004641	CCS1	97.784	YAP1	acet
YPR065W	S000006269	ROX1	100.562	YAP1	acet
YOL151W	S000005511	GRE2	102.785	YAP1	acet
YLR110C	S000004100	CCW12	103.046	YAP1	acet
YDR533C	S000002941	HSP31	106.127	YAP1	acet
YLR044C	S000004034	PDC1	109.731	YAP1	acet
YLR108C	S000004098	NA	111.16	YAP1	acet
YLR077W	S000004067	FMP25	111.331	YAP1	acet
YNL134C	S000005078	NA	118.448	YAP1	acet
YDL182W	S000002341	LYS20	120.125	YAP1	acet
YGL008C	S000002976	PMA1	129.919	YAP1	acet
YOR319W	S000005846	HSH49	130.049	YAP1	acet
YLR109W	S000004099	AHP1	135.386	YAP1	acet
YLR074C	S000004064	BUD20	139.751	YAP1	acet
YEL044W	S000000770	IES6	147.71	YAP1	acet
YEL046C	S000000772	GLY1	148.875	YAP1	acet
YLR075W	S000004065	RPL10	160.38	YAP1	acet
YDR011W	S000002418	SNQ2	162.71	YAP1	acet
YHR179W	S000001222	OYE2	171.37	YAP1	acet
YGR192C	S000003424	TDH3	202.173	YAP1	acet
YML116W	S000004584	ATR1	223.722	YAP1	acet

## Sheet: Table S4
ORF	SGD	Gene	PDR1_MeanTF	YAP1_MeanTF
YAL038W	S000000036	CDC19	43.4875	63.5375
YBL029C-A	S000007591	NA	43.42	52.235
YBL029W	S000000125	NA	44.8575	49.9825
YBR054W	S000000258	YRO2	40.01	61.24
YCR005C	S000000598	CIT2	56.295	48.3425
YCR006C	S000000599	NA	49.9815	45.2172
YCR012W	S000000605	PGK1	44.7625	47.4825
YCR024C-A	S000000619	PMP1	49.8015	63.84
YDL047W	S000002205	SIT4	53.605	35.4425
YDL048C	S000002206	STP4	60.275	33.5925
YDL183C	S000002342	NA	38.732	65.0875
YDR033W	S000002440	MRH1	55.3625	81.5895
YDR065W	S000002472	RRG1	39.1125	34.425
YDR525W-A	S000007236	SNA2	54.7425	57.0775
YDR527W	S000002935	RBA50	42.8725	39.5568
YEL009C	S000000735	GCN4	43.1275	40.115
YEL044W	S000000770	IES6	57.01	147.71
YER001W	S000000803	MNN1	51.195	33.1275
YER053C-A	S000007523	NA	41.7325	94.8475
YER091C	S000000893	MET6	56.685	43.8425
YGL009C	S000002977	LEU1	40.134	39.2575
YGL055W	S000003023	OLE1	46.865	34.8575
YGL101W	S000003069	NA	37.8215	38.375
YGL103W	S000003071	RPL28	41.745	40.621
YGR052W	S000003284	FMP48	56.4775	36.233
YGR060W	S000003292	ERG25	36.63	33.036
YGR192C	S000003424	TDH3	74.6225	202.173
YHR092C	S000001134	HXT4	64.323	52.7625
YIL053W	S000001315	GPP1	45.555	35.7142
YJL088W	S000003624	ARG3	38.7765	48.3115
YKL044W	S000001527	MMO1	38.11	74.5125
YKL096W-A	S000001956	CWP2	60.5925	46.5225
YKR041W	S000001749	NA	50.8075	33.1142
YKR042W	S000001750	UTH1	37.19	33.255
YLR113W	S000004103	HOG1	43.77	40.7895
YLR342W	S000004334	FKS1	51.33	47.8177
YLR354C	S000004346	TAL1	65.776	60.1575
YLR355C	S000004347	ILV5	45.9175	42.3197
YMR015C	S000004617	ERG5	37.894	37.217
YMR016C	S000004618	SOK2	53.37	41.1058
YMR194C-B	S000028514	CMC4	61.71	46.0625
YNL030W	S000004975	HHF2	37.208	31.245
YNL066W	S000005010	SUN4	55.2375	56.5375
YNL145W	S000005089	MFA2	35.93	57.8925
YNL160W	S000005104	YGP1	44.0925	35.2445
YNL178W	S000005122	RPS3	39.4438	65.6405
YOR303W	S000005829	CPA1	38.92	33.7313
YOR313C	S000005840	SPS4	41.334	40.3905
YOR315W	S000005842	SFG1	46.4225	50.4025
YOR319W	S000005846	HSH49	80.19	130.049
YOR344C	S000005871	TYE7	66.1225	48.4875
YPL177C	S000006098	CUP9	37.035	38.616
YPL250C	S000006171	ATG41	52.945	50.3275
YPR036W	S000006240	VMA13	63.6427	55.0695

## Sheet: Table S5
ORF	Gene	MeanTF	TF
YAL037W	NA	36.2287	PDR1
YBL029W	NA	44.8575	PDR1
YBR009C	HHF1	42.4325	PDR1
YBR010W	HHT1	36.6775	PDR1
YBR054W	YRO2	40.01	PDR1
YCR005C	CIT2	56.295	PDR1
YCR006C	NA	49.9815	PDR1
YCR024C-A	PMP1	49.8015	PDR1
YDL047W	SIT4	53.605	PDR1
YDL048C	STP4	60.275	PDR1
YDL049C	KNH1	44.7225	PDR1
YDL183C	NA	38.732	PDR1
YDR033W	MRH1	55.3625	PDR1
YDR050C	TPI1	58.7775	PDR1
YDR065W	RRG1	39.1125	PDR1
YDR073W	SNF11	65.4425	PDR1
YDR345C	HXT3	164.98	PDR1
YDR527W	RBA50	42.8725	PDR1
YEL007W	MIT1	57.3315	PDR1
YEL009C	GCN4	43.1275	PDR1
YER001W	MNN1	51.195	PDR1
YER053C-A	NA	41.7325	PDR1
YER055C	HIS1	41.61	PDR1
YER091C	MET6	56.685	PDR1
YER092W	IES5	40.875	PDR1
YGL009C	LEU1	40.134	PDR1
YGL029W	CGR1	35.7625	PDR1
YGL056C	SDS23	41.7975	PDR1
YGL101W	NA	37.8215	PDR1
YGR280C	PXR1	37.6	PDR1
YHR092C	HXT4	64.323	PDR1
YHR094C	HXT1	41.7737	PDR1
YIL056W	VHR1	266.322	PDR1
YIL057C	RGI2	255.645	PDR1
YJL088W	ARG3	38.7765	PDR1
YKL008C	LAC1	55.435	PDR1
YKL044W	MMO1	38.11	PDR1
YKL109W	HAP4	44.215	PDR1
YLR043C	TRX1	85.2425	PDR1
YLR077W	FMP25	36.6322	PDR1
YLR112W	NA	67.523	PDR1
YLR113W	HOG1	43.77	PDR1
YLR342W	FKS1	51.33	PDR1
YLR413W	INA1	38.0562	PDR1
YMR015C	ERG5	37.894	PDR1
YMR194C-B	CMC4	61.71	PDR1
YMR290C	HAS1	46.3675	PDR1
YNL030W	HHF2	37.208	PDR1
YNL065W	AQR1	37.4675	PDR1
YNL066W	SUN4	55.2375	PDR1
YNL145W	MFA2	35.93	PDR1
YNL160W	YGP1	44.0925	PDR1
YNL178W	RPS3	39.4438	PDR1
YOL011W	PLB3	35.8477	PDR1
YOL086W-A	MHF1	39.2865	PDR1
YOL087C	DUF1	37.229	PDR1
YOR154W	SLP1	37.9055	PDR1
YOR178C	GAC1	38.7925	PDR1
YOR235W	IRC13	44.744	PDR1
YOR273C	TPO4	40.1425	PDR1
YOR303W	CPA1	38.92	PDR1
YOR313C	SPS4	41.334	PDR1
YOR315W	SFG1	46.4225	PDR1
YPL024W	RMI1	42.185	PDR1
YPL066W	RGL1	49.5845	PDR1
YPL177C	CUP9	37.035	PDR1
YPR036W	VMA13	63.6427	PDR1
YAL037W	NA	41.7235	YAP1
YAL039C	CYC3	34.5125	YAP1
YBL002W	HTB2	32.8732	YAP1
YBL003C	HTA2	33.8175	YAP1
YBL029C-A	NA	52.235	YAP1
YBL029W	NA	49.9825	YAP1
YBR009C	HHF1	53.755	YAP1
YBR230W-A	NA	31.0475	YAP1
YCL030C	HIS4	36.7475	YAP1
YCR004C	YCP4	34.9738	YAP1
YCR005C	CIT2	48.3425	YAP1
YCR006C	NA	45.2172	YAP1
YCR011C	ADP1	31.9925	YAP1
YCR012W	PGK1	47.4825	YAP1
YCR024C-A	PMP1	63.84	YAP1
YDL047W	SIT4	35.4425	YAP1
YDL127W	PCL2	32.7775	YAP1
YDR050C	TPI1	66.314	YAP1
YDR065W	RRG1	34.425	YAP1
YDR345C	HXT3	44.4597	YAP1
YDR524C	AGE1	49.5175	YAP1
YEL017C-A	PMP2	31.7075	YAP1
YEL043W	NA	41.7225	YAP1
YER001W	MNN1	33.1275	YAP1
YER053C-A	NA	94.8475	YAP1
YER056C	FCY2	30.84	YAP1
YER064C	VHR2	43.4725	YAP1
YER177W	BMH1	39.5725	YAP1
YFR032C-A	RPL29	31.1575	YAP1
YGL008C	PMA1	129.919	YAP1
YGL009C	LEU1	39.2575	YAP1
YGL055W	OLE1	34.8575	YAP1
YGL096W	TOS8	33.61	YAP1
YGL101W	NA	38.375	YAP1
YGL103W	RPL28	40.621	YAP1
YGR254W	ENO1	30.926	YAP1
YHL034C	SBP1	33.0475	YAP1
YHR092C	HXT4	52.7625	YAP1
YHR143W	DSE2	43.9958	YAP1
YHR162W	MPC2	33.3025	YAP1
YHR163W	SOL3	39.995	YAP1
YHR175W	CTR2	42.18	YAP1
YHR177W	NA	52.3975	YAP1
YIL053W	GPP1	35.7142	YAP1
YJL130C	URA2	39.41	YAP1
YJL133C-A	NA	31.2425	YAP1
YJL148W	RPA34	33.6775	YAP1
YJL158C	CIS3	31.5225	YAP1
YKL051W	SFK1	31.0203	YAP1
YKL052C	ASK1	33.4727	YAP1
YKL060C	FBA1	61.835	YAP1
YKL061W	BLI1	39.7167	YAP1
YKL152C	GPM1	52.77	YAP1
YLL027W	ISA1	38.595	YAP1
YLL028W	TPO1	51.4075	YAP1
YLL052C	AQY2	55.9198	YAP1
YLR043C	TRX1	86.005	YAP1
YLR073C	RFU1	34.6185	YAP1
YLR112W	NA	79.5415	YAP1
YLR300W	EXG1	43.39	YAP1
YLR342W	FKS1	47.8177	YAP1
YLR354C	TAL1	60.1575	YAP1
YMR014W	BUD22	42.0125	YAP1
YMR121C	RPL15B	34.8475	YAP1
YMR122W-A	NA	35.8925	YAP1
YMR135C	GID8	41.71	YAP1
YMR136W	GAT2	41.7425	YAP1
YMR194C-B	CMC4	46.0625	YAP1
YMR307W	GAS1	33.545	YAP1
YNL031C	HHT2	34.071	YAP1
YNL066W	SUN4	56.5375	YAP1
YNL067W	RPL9B	47.54	YAP1
YNL133C	FYV6	96.0673	YAP1
YNL145W	MFA2	57.8925	YAP1
YNL289W	PCL1	32.2775	YAP1
YNR018W	RCF2	40.582	YAP1
YOL111C	MDY2	33.58	YAP1
YOR032C	HMS1	32.6487	YAP1
YOR235W	IRC13	39.9175	YAP1
YOR355W	GDS1	34.4825	YAP1
YPL135W	ISU1	30.745	YAP1
YPL177C	CUP9	38.616	YAP1
YPR009W	SUT2	31.0275	YAP1
YPR035W	GLN1	71.507	YAP1
YPR036W	VMA13	55.0695	YAP1
YPR074C	TKL1	50.15	YAP1
YPR156C	TPO3	30.7525	YAP1

## Sheet: Table S6
sgRNA	Control	Gene	Mean	SD	Parameter	significance	Fold	Plasmid
Plasmid control	Acetic acid 120 mM	YAP1	8.60125	0.0955396	lag	NA	NA	VPR
sgRNA 1	Acetic acid 120 mM	YAP1	7.45483	0.8863	lag	NA	-13	VPR
sgRNA 2	Acetic acid 120 mM	YAP1	7.54961	0.248937	lag	*	-12	VPR
sgRNA 4	Acetic acid 120 mM	YAP1	7.83218	0.183343	lag	**	-9	VPR
sgRNA 5	Acetic acid 120 mM	YAP1	7.88435	0.15743	lag	**	-8	VPR
sgRNA 6	Acetic acid 120 mM	YAP1	7.71063	0.145952	lag	**	-10	VPR
sgRNA 7	Acetic acid 120 mM	YAP1	7.74736	0.0720425	lag	***	-10	VPR
sgRNA 8	Acetic acid 120 mM	YAP1	7.95151	0.203939	lag	*	-8	VPR
sgRNA 3	Acetic acid 120 mM	YAP1	8.63877	0.214898	lag	NA	NA	VPR
Plasmid control	Acetic acid 120 mM	PDR1	8.23947	0.173132	lag	NA	NA	VPR
sgRNA 1	Acetic acid 120 mM	PDR1	5.53721	0.222368	lag	***	-33	VPR
sgRNA 2	Acetic acid 120 mM	PDR1	7.38468	0.0965109	lag	**	-10	VPR
sgRNA 3	Acetic acid 120 mM	PDR1	7.29047	0.215863	lag	**	-12	VPR
sgRNA 5	Acetic acid 120 mM	PDR1	7.39508	0.116245	lag	**	-10	VPR
sgRNA 6	Acetic acid 120 mM	PDR1	6.87495	0.308927	lag	**	-17	VPR
sgRNA 7	Acetic acid 120 mM	PDR1	7.36406	0.192769	lag	**	-11	VPR
sgRNA 8	Acetic acid 120 mM	PDR1	7.34086	0.0369058	lag	**	-11	VPR
sgRNA 4	Acetic acid 120 mM	PDR1	7.94108	0.116868	lag	NA	-4	VPR
Plasmid control	Acetic acid 120 mM	PDR1	6.79092	0.232682	lag	NA	NA	Mxi1
sgRNA 1	Acetic acid 120 mM	PDR1	5.28589	0.145028	lag	**	-22	Mxi1
sgRNA 2	Acetic acid 120 mM	PDR1	5.10429	0.0843667	lag	**	-25	Mxi1
sgRNA 3	Acetic acid 120 mM	PDR1	5.53639	0.131204	lag	**	-18	Mxi1
sgRNA 5	Acetic acid 120 mM	PDR1	4.79216	0.0583217	lag	**	-29	Mxi1
sgRNA 6	Acetic acid 120 mM	PDR1	4.93407	0.134898	lag	***	-27	Mxi1
sgRNA 7	Acetic acid 120 mM	PDR1	4.95759	0.137356	lag	***	-27	Mxi1
sgRNA 8	Acetic acid 120 mM	PDR1	6.3916	0.166592	lag	NA	-6	Mxi1
sgRNA 4	Acetic acid 120 mM	PDR1	5.4786	0.0314767	lag	**	-19	Mxi1
Plasmid control	Control condition	YAP1	3.33476	0.199615	lag	NA	NA	VPR
sgRNA 1	Control condition	YAP1	2.94169	0.0950116	lag	NA	-12	VPR
sgRNA 2	Control condition	YAP1	2.55711	0.490554	lag	NA	-23	VPR
sgRNA 4	Control condition	YAP1	2.76187	0.112818	lag	*	-17	VPR
sgRNA 5	Control condition	YAP1	3.0596	0.093509	lag	NA	-8	VPR
sgRNA 6	Control condition	YAP1	3.02757	0.279604	lag	NA	-9	VPR
sgRNA 7	Control condition	YAP1	3.0212	0.2483	lag	NA	-9	VPR
sgRNA 8	Control condition	YAP1	2.89534	0.21617	lag	NA	-13	VPR
sgRNA 3	Control condition	YAP1	3.32854	0.356286	lag	NA	NA	VPR
Plasmid control	Control condition	PDR1	4.03859	0.140204	lag	NA	NA	VPR
sgRNA 1	Control condition	PDR1	2.81664	0.0863112	lag	***	-30	VPR
sgRNA 2	Control condition	PDR1	3.53097	0.0317145	lag	*	-13	VPR
sgRNA 3	Control condition	PDR1	3.52718	0.0712634	lag	*	-13	VPR
sgRNA 5	Control condition	PDR1	3.26133	0.607776	lag	NA	-19	VPR
sgRNA 6	Control condition	PDR1	3.39584	0.200805	lag	*	-16	VPR
sgRNA 7	Control condition	PDR1	3.63634	0.120326	lag	*	-10	VPR
sgRNA 8	Control condition	PDR1	3.32607	0.699337	lag	NA	-18	VPR
sgRNA 4	Control condition	PDR1	3.85404	0.189988	lag	NA	-5	VPR
Plasmid control	Control condition	PDR1	3.52302	0.197028	lag	NA	NA	Mxi1
sgRNA 1	Control condition	PDR1	3.10105	0.130513	lag	*	-12	Mxi1
sgRNA 2	Control condition	PDR1	3.13241	0.00823835	lag	NA	-11	Mxi1
sgRNA 3	Control condition	PDR1	3.16749	0.0193165	lag	NA	-10	Mxi1
sgRNA 5	Control condition	PDR1	2.83334	0.147279	lag	*	-20	Mxi1
sgRNA 6	Control condition	PDR1	2.87322	0.158582	lag	*	-18	Mxi1
sgRNA 7	Control condition	PDR1	3.07235	0.118141	lag	*	-13	Mxi1
sgRNA 8	Control condition	PDR1	3.37999	0.160656	lag	NA	-4	Mxi1
sgRNA 4	Control condition	PDR1	3.08098	0.0873292	lag	*	-13	Mxi1

## Sheet: Table S7
sgRNA	Cond	Gene	Mean	SD	Parameter	significance	Fold	Plasmid
Plasmid control	Acetic acid 120 mM	YAP1	7.57829	0.184606	tgen	NA	NA	VPR
sgRNA 1	Acetic acid 120 mM	YAP1	7.23365	1.40396	tgen	NA	-5	VPR
sgRNA 2	Acetic acid 120 mM	YAP1	8.09831	0.16697	tgen	*	7	VPR
sgRNA 4	Acetic acid 120 mM	YAP1	9.91705	0.340975	tgen	**	31	VPR
sgRNA 5	Acetic acid 120 mM	YAP1	7.07918	0.143708	tgen	*	-7	VPR
sgRNA 6	Acetic acid 120 mM	YAP1	6.90158	0.149505	tgen	**	-9	VPR
sgRNA 7	Acetic acid 120 mM	YAP1	7.4854	0.140534	tgen	NA	-1	VPR
sgRNA 8	Acetic acid 120 mM	YAP1	7.20958	0.156933	tgen	NA	-5	VPR
sgRNA 3	Acetic acid 120 mM	YAP1	7.39979	0.244975	tgen	NA	-2	VPR
Plasmid control	Acetic acid 120 mM	PDR1	5.76684	0.0829274	tgen	NA	NA	VPR
sgRNA 1	Acetic acid 120 mM	PDR1	5.12025	0.443545	tgen	NA	-11	VPR
sgRNA 2	Acetic acid 120 mM	PDR1	6.86843	0.0536091	tgen	***	19	VPR
sgRNA 3	Acetic acid 120 mM	PDR1	6.42578	0.736023	tgen	NA	11	VPR
sgRNA 5	Acetic acid 120 mM	PDR1	6.61379	0.169724	tgen	**	15	VPR
sgRNA 6	Acetic acid 120 mM	PDR1	6.21845	0.347196	tgen	NA	8	VPR
sgRNA 7	Acetic acid 120 mM	PDR1	6.96379	0.090329	tgen	****	21	VPR
sgRNA 8	Acetic acid 120 mM	PDR1	6.72726	0.152645	tgen	**	17	VPR
sgRNA 4	Acetic acid 120 mM	PDR1	5.38453	0.0676817	tgen	**	-7	VPR
Plasmid control	Acetic acid 120 mM	PDR1	6.42194	0.203997	tgen	NA	NA	Mxi1
sgRNA 1	Acetic acid 120 mM	PDR1	5.44065	0.0724358	tgen	**	-15	Mxi1
sgRNA 2	Acetic acid 120 mM	PDR1	5.28392	0.189364	tgen	**	-18	Mxi1
sgRNA 3	Acetic acid 120 mM	PDR1	5.13007	0.276387	tgen	**	-20	Mxi1
sgRNA 5	Acetic acid 120 mM	PDR1	5.07344	0.35824	tgen	**	-21	Mxi1
sgRNA 6	Acetic acid 120 mM	PDR1	5.38458	0.368783	tgen	*	-16	Mxi1
sgRNA 7	Acetic acid 120 mM	PDR1	4.98635	0.24521	tgen	**	-22	Mxi1
sgRNA 8	Acetic acid 120 mM	PDR1	5.89881	0.849208	tgen	NA	-8	Mxi1
sgRNA 4	Acetic acid 120 mM	PDR1	5.82459	0.124819	tgen	*	-9	Mxi1
Plasmid control	Control condition	YAP1	4.17211	0.0938774	tgen	NA	NA	VPR
sgRNA 1	Control condition	YAP1	4.26602	0.135176	tgen	NA	2	VPR
sgRNA 2	Control condition	YAP1	3.96191	0.577628	tgen	NA	-5	VPR
sgRNA 4	Control condition	YAP1	4.10059	0.168599	tgen	NA	-2	VPR
sgRNA 5	Control condition	YAP1	4.04062	0.201292	tgen	NA	-3	VPR
sgRNA 6	Control condition	YAP1	4.02153	0.254168	tgen	NA	-4	VPR
sgRNA 7	Control condition	YAP1	4.14126	0.237107	tgen	NA	-1	VPR
sgRNA 8	Control condition	YAP1	3.99482	0.253016	tgen	NA	-4	VPR
sgRNA 3	Control condition	YAP1	4.21918	0.125575	tgen	NA	1	VPR
Plasmid control	Control condition	PDR1	3.85347	0.0277438	tgen	NA	NA	VPR
sgRNA 1	Control condition	PDR1	3.23365	0.0570122	tgen	***	-16	VPR
sgRNA 2	Control condition	PDR1	3.70338	0.0596368	tgen	*	-4	VPR
sgRNA 3	Control condition	PDR1	3.62891	0.190681	tgen	NA	-6	VPR
sgRNA 5	Control condition	PDR1	3.41213	0.408627	tgen	NA	-11	VPR
sgRNA 6	Control condition	PDR1	3.64985	0.0116034	tgen	**	-5	VPR
sgRNA 7	Control condition	PDR1	3.8272	0.105633	tgen	NA	-1	VPR
sgRNA 8	Control condition	PDR1	3.5737	0.468571	tgen	NA	-7	VPR
sgRNA 4	Control condition	PDR1	3.66275	0.0827146	tgen	*	-5	VPR
Plasmid control	Control condition	PDR1	3.22677	0.0471366	tgen	NA	NA	Mxi1
sgRNA 1	Control condition	PDR1	3.11984	0.0851152	tgen	NA	-3	Mxi1
sgRNA 2	Control condition	PDR1	3.04035	0.0548409	tgen	*	-6	Mxi1
sgRNA 3	Control condition	PDR1	2.98419	0.0221395	tgen	**	-8	Mxi1
sgRNA 5	Control condition	PDR1	3.13283	0.00249246	tgen	NA	-3	Mxi1
sgRNA 6	Control condition	PDR1	3.15266	0.0248286	tgen	NA	-2	Mxi1
sgRNA 7	Control condition	PDR1	3.04544	0.0522378	tgen	*	-6	Mxi1
sgRNA 8	Control condition	PDR1	2.80372	0.0650343	tgen	**	-13	Mxi1
sgRNA 4	Control condition	PDR1	3.43143	0.0500978	tgen	**	6	Mxi1

## Sheet: Table S8
Name	Sequence
DB01_PDR1_gRNA1	cTAATTGCCGGTATTACGCGA
DB02_PDR1_gRNA2	cCTCATTAGGTCTTGAACAAGc
DB03_PDR1_gRNA3	acTATTCGCCTATTACACATGActg
DB09_PDR1_gRNA4	cGGTAATGTCTATATGGCCGC
DB05_PDR1_gRNA5	acCGAGGATATATAATTCTGCTctg
DB06_PDR1_gRNA6	cAGGAACGAAAAAGAAATGAGctg
DB07_PDR1_gRNA7	cTTTAGGGTATGCGTCTGTTTc
DB08_PDR1_gRNA8	acAAACTCACTCCTGGTAATGTc
DB17_YAP1_gRNA1	cTCGAGAAGCGAGAGTAAGTGc
DB18_YAP1_gRNA2	agGGTACCATATACGAAGATCGgt
DB25_YAP1_gRNA3	acTACGCATCCATCAGTTGCC
DB20_YAP1_gRNA4	agctctaaaacGGGTAAGATCAGC
DB21_YAP1_gRNA5	tctagctctaaaacGACAAAGACGG
DB22_YAP1_gRNA6	acAAATTGTTACCCGCACCCA
DB23_YAP1_gRNA7	cTCTTTAAACGTTTTGGGTGGctg
DB24_YAP1_gRNA8	acATCAACCAAACAGCTAGGGC

## Sheet: Table S9
Name	Sequence
Pdr1_sgRNA1_Fwd	ctgggagctgcgattggcagTCGCGTAATACCGGCAATTAgttttagagctagaaatagc
Pdr1_sgRNA1_Rev	gctatttctagctctaaaacTAATTGCCGGTATTACGCGActgccaatcgcagctcccag
Pdr1_sgRNA2_Fwd	ctgggagctgcgattggcagCTTGTTCAAGACCTAATGAGgttttagagctagaaatagc
Pdr1_sgRNA2_Rev	gctatttctagctctaaaacCTCATTAGGTCTTGAACAAGctgccaatcgcagctcccag
Pdr1_sgRNA3_Fwd	ctgggagctgcgattggcagTCATGTGTAATAGGCGAATAgttttagagctagaaatagc
Pdr1_sgRNA3_Rev	gctatttctagctctaaaacTATTCGCCTATTACACATGActgccaatcgcagctcccag
Pdr1_sgRNA4_Fwd	ctgggagctgcgattggcagGCGGCCATATAGACATTACCgttttagagctagaaatagc
Pdr1_sgRNA4_Rev	gctatttctagctctaaaacGGTAATGTCTATATGGCCGCctgccaatcgcagctcccag
Pdr1_sgRNA5_Fwd	ctgggagctgcgattggcagAGCAGAATTATATATCCTCGgttttagagctagaaatagc
Pdr1_sgRNA5_Rev	gctatttctagctctaaaacCGAGGATATATAATTCTGCTctgccaatcgcagctcccag
Pdr1_sgRNA6_Fwd	ctgggagctgcgattggcagCTCATTTCTTTTTCGTTCCTgttttagagctagaaatagc
Pdr1_sgRNA6_Rev	gctatttctagctctaaaacAGGAACGAAAAAGAAATGAGctgccaatcgcagctcccag
Pdr1_sgRNA7_Fwd	ctgggagctgcgattggcagAAACAGACGCATACCCTAAAgttttagagctagaaatagc
Pdr1_sgRNA7_Rev	gctatttctagctctaaaacTTTAGGGTATGCGTCTGTTTctgccaatcgcagctcccag
Pdr1_sgRNA8_Fwd	ctgggagctgcgattggcagACATTACCAGGAGTGAGTTTgttttagagctagaaatagc
Pdr1_sgRNA8_Rev	gctatttctagctctaaaacAAACTCACTCCTGGTAATGTctgccaatcgcagctcccag
YAP1_sgRNA1_Fwd	ctgggagctgcgattggcagCACTTACTCTCGCTTCTCGAgttttagagctagaaatagc
YAP1_sgRNA1_Rev	gctatttctagctctaaaacTCGAGAAGCGAGAGTAAGTGctgccaatcgcagctcccag
YAP1_sgRNA2_Fwd	ctgggagctgcgattggcagGGTACCATATACGAAGATCGgttttagagctagaaatagc
YAP1_sgRNA2_Rev	gctatttctagctctaaaacCGATCTTCGTATATGGTACCctgccaatcgcagctcccag
YAP1_sgRNA3_Fwd	ctgggagctgcgattggcagTGGCAACTGATGGATGCGTAgttttagagctagaaatagc
YAP1_sgRNA3_Rev	gctatttctagctctaaaacTACGCATCCATCAGTTGCCActgccaatcgcagctcccag
YAP1_sgRNA4_Fwd	ctgggagctgcgattggcagAAATTTTGCTGATCTTACCCgttttagagctagaaatagc
YAP1_sgRNA4_Rev	gctatttctagctctaaaacGGGTAAGATCAGCAAAATTTctgccaatcgcagctcccag
YAP1_sgRNA5_Fwd	ctgggagctgcgattggcagGCCAAAGCGCCGTCTTTGTCgttttagagctagaaatagc
YAP1_sgRNA5_Rev	gctatttctagctctaaaacGACAAAGACGGCGCTTTGGCctgccaatcgcagctcccag
YAP1_sgRNA6_Fwd	ctgggagctgcgattggcagCTGGGTGCGGGTAACAATTTgttttagagctagaaatagc
YAP1_sgRNA6_Rev	gctatttctagctctaaaacAAATTGTTACCCGCACCCAGctgccaatcgcagctcccag
YAP1_sgRNA7_Fwd	ctgggagctgcgattggcagCCACCCAAAACGTTTAAAGAgttttagagctagaaatagc
YAP1_sgRNA7_Rev	gctatttctagctctaaaacTCTTTAAACGTTTTGGGTGGctgccaatcgcagctcccag
YAP1_sgRNA8_Fwd	ctgggagctgcgattggcagGCCCTAGCTGTTTGGTTGATgttttagagctagaaatagc
YAP1_sgRNA8_Rev	gctatttctagctctaaaacATCAACCAAACAGCTAGGGCctgccaatcgcagctcccag
